# Supplementary material for: Pine-Extracted Phytosterol β-Sitosterol (APOPROSTAT® Forte) Inhibits Both Human Prostate Smooth Muscle Contraction and Prostate Stromal Cell Growth, Without Cytotoxic Effects: A Mechanistic Link to Clinical Efficacy in LUTS/BPH
Source: Pharmaceuticals (Basel). 2025 Dec 6;18(12):1864. doi: 10.3390/ph18121864 (PMC12735939; doi:10.3390/ph18121864)
Supplement: Supplementary file 1 [file pharmaceuticals-18-01864-s001.zip]

Archive with 1 entries (1 files):
- pharmaceuticals-3966160-supplementary.pdf
